# Supplementary material for: A Fenchone Derivative Effectively Abrogates Joint Damage Following Post-Traumatic Osteoarthritis in Lewis Rats
Source: Cells. 2022 Dec 16;11(24):4084. doi: 10.3390/cells11244084 (PMC9777073; doi:10.3390/cells11244084)
Supplement: Supplementary file 1 [file cells-11-04084-s001.zip]

Archive with 2 entries (2 files):
- cells-2035988-Supplemtary data 1-6_PROOF-done.pdf
- Suppl. Data_7.pdf
